# Supplementary material for: A third monoclinic polymorph of 3,4,5-trihy­droxy­benzoic acid monohydrate
Source: Acta Crystallogr Sect E Struct Rep Online. 2011 May 25;67(Pt 6):o1509–10. doi: 10.1107/S1600536811018848 (PMC3120380; doi:10.1107/S1600536811018848)
Supplement: Supplementary file 2 [file e-67-o1509-Isup2.hkl]

#
# h,k,l, Fc-squared, Fo-squared, sigma(Fo-squared) and status flag
#
data_I
_shelx_title ' necmi35 in P 21/c'
_shelx_refln_list_code          4
_shelx_F_calc_maximum       94.71
_exptl_crystal_F_000       392.00
_reflns_d_resolution_high  0.8107
 
loop_
 _symmetry_equiv_pos_as_xyz
 'x, y, z'
 '-x, y+1/2, -z+1/2'
 '-x, -y, -z'
 'x, -y-1/2, z-1/2'
 
_cell_length_a     9.7943
_cell_length_b     3.6122
_cell_length_c    21.5905
_cell_angle_alpha  90.000
_cell_angle_beta   91.268
_cell_angle_gamma  90.000
 
_shelx_F_squared_multiplier     1.000
 
loop_
 _refln_index_h
 _refln_index_k
 _refln_index_l
 _refln_F_squared_calc
 _refln_F_squared_meas
 _refln_F_squared_sigma
 _refln_observed_status
   3   0   0       94.28       75.33      3.14 o
   4   0   0     7811.08     8225.20     15.03 o
   5   0   0     2063.61     2221.85      7.25 o
   6   0   0      525.00      546.90      4.18 o
   7   0   0      333.80      328.25     10.04 o
   8   0   0      176.62      195.56      6.65 o
   9   0   0      108.79      105.14      1.33 o
  10   0   0        0.04        0.43      1.75 o
  11   0   0        0.04        2.17      1.20 o
  12   0   0       45.92       40.95      1.28 o
   1   1   0      618.09      584.15     13.60 o
   2   1   0      463.22      404.20     14.26 o
   3   1   0      171.78      160.78      3.33 o
   4   1   0     1026.29     1027.22      9.65 o
   5   1   0       14.85       11.01      1.48 o
   6   1   0       50.06       55.91      3.59 o
   7   1   0        7.67        6.04      1.51 o
   8   1   0       85.82       86.80      1.58 o
   9   1   0       57.44       40.40      1.72 o
  10   1   0        2.26        3.22      1.20 o
  11   1   0        5.55        8.89      1.62 o
   0   2   0      779.49      774.54     20.68 o
   1   2   0      254.77      248.97      1.97 o
   2   2   0       96.43       97.67      3.13 o
   3   2   0       83.37       80.56      1.60 o
   4   2   0      146.49      154.09      2.97 o
   5   2   0        5.24        3.89      0.92 o
   6   2   0       69.11       77.44      1.55 o
   7   2   0        2.06        3.95      1.16 o
   8   2   0       54.63       55.92      2.45 o
   9   2   0       25.42       22.38      1.62 o
  10   2   0       12.70       10.62      1.49 o
   1   3   0       14.99       15.27      1.21 o
   2   3   0        0.26        1.66      0.92 o
   3   3   0       39.76       42.64      1.25 o
   4   3   0        5.34        5.14      0.95 o
   5   3   0        0.20        1.41      0.85 o
   6   3   0        0.00        0.11      1.27 o
   7   3   0        2.69        3.14      1.74 o
   8   3   0       11.53       14.11      1.58 o
   0   4   0       19.42       20.40      1.66 o
   1   4   0        1.91        2.26      1.10 o
   2   4   0        2.04        2.54      1.07 o
   3   4   0        8.99        8.37      1.11 o
   4   4   0        4.77        5.87      1.09 o
   5   4   0        1.54        2.68      1.29 o
 -11   1   1       41.35       39.04      1.73 o
 -10   1   1        1.66        4.98      0.79 o
  -9   1   1      109.88      110.86      2.26 o
  -8   1   1       39.75       36.58      2.12 o
  -7   1   1       36.39       36.03      1.61 o
  -6   1   1        7.01        8.43      1.77 o
  -5   1   1      407.31      456.02      2.47 o
  -4   1   1      265.75      277.63      7.08 o
  -3   1   1       98.53      101.17      1.76 o
  -2   1   1      681.41      633.54      3.97 o
  -1   1   1     3775.23     3631.53     31.81 o
   0   1   1     4381.23     4204.14     55.89 o
   1   1   1     3581.00     3322.99     79.21 o
   2   1   1     1229.59     1155.22     21.15 o
   3   1   1      757.56      806.17     16.90 o
   4   1   1      674.24      659.69      2.54 o
   5   1   1       78.54       73.49      1.44 o
   6   1   1        2.59        2.04      1.55 o
   7   1   1      147.94      137.29      2.32 o
   8   1   1        9.41       15.04      1.18 o
   9   1   1      111.95       98.80      5.16 o
  10   1   1      104.26       98.50      2.80 o
  11   1   1       32.08       36.62      1.88 o
 -10   2   1        0.22       -0.53      1.52 o
  -9   2   1       94.54       92.42      4.39 o
  -8   2   1       80.85       78.67      1.38 o
  -7   2   1       76.82       75.18      1.42 o
  -6   2   1       44.37       41.65      1.76 o
  -5   2   1       57.80       54.49      1.17 o
  -4   2   1       61.71       54.33      1.76 o
  -3   2   1      234.31      237.41      5.32 o
  -2   2   1        3.38        1.84      0.95 o
  -1   2   1      161.45      168.42      1.86 o
   0   2   1        3.95        1.65      1.11 o
   1   2   1     1462.21     1423.27     12.73 o
   2   2   1        5.92        4.02      1.12 o
   3   2   1        5.98        6.49      1.11 o
   4   2   1      347.74      345.54      2.17 o
   5   2   1       39.10       40.51      1.44 o
   6   2   1       47.97       52.96      1.20 o
   7   2   1       19.58       19.69      1.65 o
   8   2   1       58.41       55.98      1.89 o
   9   2   1       93.26       87.28      6.73 o
  10   2   1        5.99        5.92      1.06 o
  -8   3   1        9.20        7.14      1.27 o
  -7   3   1        1.52        3.43      1.01 o
  -6   3   1        3.10        4.49      1.02 o
  -5   3   1       16.23       16.81      1.10 o
  -4   3   1        7.41        5.85      1.13 o
  -3   3   1       20.51       18.39      1.07 o
  -2   3   1        0.02        1.12      1.12 o
  -1   3   1       17.47       16.46      1.23 o
   0   3   1       37.72       35.01      1.28 o
   1   3   1        1.15        1.43      1.16 o
   2   3   1        8.92        8.97      1.08 o
   3   3   1        7.48        5.59      0.96 o
   4   3   1        3.27        5.36      0.93 o
   5   3   1        5.41        7.03      1.17 o
   6   3   1        6.99        8.16      1.08 o
   7   3   1       13.83       14.80      1.02 o
   8   3   1        0.59        0.67      0.96 o
  -5   4   1       11.65       10.51      1.04 o
  -4   4   1       11.64       11.40      1.26 o
  -3   4   1        0.80        1.33      0.97 o
  -2   4   1        0.34        1.86      0.99 o
  -1   4   1        0.22        0.25      1.09 o
   0   4   1        0.39        1.12      1.08 o
   1   4   1        0.76        1.84      1.08 o
   2   4   1        0.11        1.27      0.86 o
   3   4   1        0.90        0.77      0.95 o
   4   4   1        0.32        1.30      0.90 o
   5   4   1        0.53        1.23      1.11 o
 -12   0   2        4.01        3.40      1.05 o
 -11   0   2       51.31       53.87      7.43 o
 -10   0   2       37.92       37.36      3.60 o
  -9   0   2       85.73       85.00      1.30 o
  -8   0   2        8.82       13.75      1.36 o
  -7   0   2        9.84        7.49      1.12 o
  -6   0   2      586.99      578.95     35.54 o
  -5   0   2      784.13      782.89      4.30 o
  -4   0   2     1005.92      919.30      5.04 o
  -3   0   2      183.08      167.64      4.02 o
  -2   0   2      366.37      342.48      3.93 o
  -1   0   2      522.54      525.40      7.35 o
   0   0   2      198.72      215.26      9.11 o
   1   0   2     1437.62     1554.95      8.06 o
   2   0   2     2703.52     2867.44     28.61 o
   3   0   2     1147.59     1092.21      4.43 o
   4   0   2      136.32      139.66      2.76 o
   5   0   2     1048.50     1169.27      5.52 o
   6   0   2      447.60      424.96      3.32 o
   7   0   2       31.43       42.13      2.69 o
   8   0   2      282.90      266.40      2.66 o
   9   0   2       78.83       67.08      1.64 o
  10   0   2      196.13      180.69      3.20 o
  11   0   2        0.19        1.60      1.12 o
  12   0   2        0.01       -0.20      1.53 o
 -11   1   2       22.50       23.05      0.85 o
 -10   1   2        1.67        2.41      0.77 o
  -9   1   2        1.76        2.99      1.08 o
  -8   1   2      221.71      237.30      9.96 o
  -7   1   2       12.30       11.09      1.53 o
  -6   1   2      278.12      265.05     19.22 o
  -5   1   2      171.87      168.78      5.01 o
  -4   1   2     1250.73     1214.21      4.54 o
  -3   1   2        6.71       10.11      1.16 o
  -2   1   2      880.74      889.33      7.60 o
  -1   1   2      248.75      213.20      2.99 o
   0   1   2     2823.27     2812.10     27.91 o
   1   1   2     8970.08     8750.38    250.40 o
   2   1   2     1202.72     1120.81     17.34 o
   3   1   2       28.56       27.75      1.60 o
   4   1   2      978.42     1003.22      2.96 o
   5   1   2      414.94      403.53      3.38 o
   6   1   2      131.80      133.76      1.63 o
   7   1   2      118.68      122.18      1.46 o
   8   1   2       27.00       26.88      1.11 o
   9   1   2       23.01       23.82      2.96 o
  10   1   2        7.38        5.19      0.95 o
  11   1   2        4.76        3.64      1.30 o
 -10   2   2        1.81        0.14      1.05 o
  -9   2   2        1.19        3.01      2.14 o
  -8   2   2       12.40       15.40      1.26 o
  -7   2   2      117.71      129.59      9.24 o
  -6   2   2        0.33        0.12      1.17 o
  -5   2   2       78.33       76.34      2.79 o
  -4   2   2      118.94      133.03      2.13 o
  -3   2   2      766.60      783.20     20.93 o
  -2   2   2       29.57       25.91      1.50 o
  -1   2   2       13.76       10.34      1.02 o
   0   2   2        6.98        7.80      1.23 o
   1   2   2     1101.42     1027.73     10.98 o
   2   2   2       87.28       92.49      1.92 o
   3   2   2       64.90       59.84      1.78 o
   4   2   2      150.05      159.51      3.90 o
   5   2   2       14.49       17.18      1.20 o
   6   2   2       85.92       86.40      2.65 o
   7   2   2        5.85        6.06      1.17 o
   8   2   2        6.98        5.08      1.42 o
   9   2   2       30.49       32.48      2.05 o
  10   2   2        0.05        2.16      1.41 o
  -8   3   2       91.29       90.83      1.96 o
  -7   3   2       22.02       21.87      1.37 o
  -6   3   2        0.00       -1.06      0.86 o
  -5   3   2       10.06       13.10      0.96 o
  -4   3   2       39.66       41.12      2.47 o
  -3   3   2        6.69        9.71      2.11 o
  -2   3   2        0.05        1.90      0.97 o
  -1   3   2       13.30       11.58      1.06 o
   0   3   2       15.34       19.27      1.22 o
   1   3   2      305.10      308.97      6.94 o
   2   3   2       20.24       23.88      1.25 o
   3   3   2        3.50        4.33      1.22 o
   4   3   2       23.12       24.06      1.00 o
   5   3   2        3.06        4.79      1.38 o
   6   3   2       18.40       19.91      1.53 o
   7   3   2        2.41        3.34      1.17 o
   8   3   2       12.63       15.62      1.29 o
  -5   4   2        2.22        2.28      0.97 o
  -4   4   2        4.60        4.16      0.98 o
  -3   4   2        4.76        5.32      1.09 o
  -2   4   2        0.21        0.11      1.10 o
  -1   4   2        7.87        7.78      1.20 o
   0   4   2        0.22        0.02      0.98 o
   1   4   2        0.81        0.06      0.95 o
   2   4   2        0.08        1.43      1.08 o
   3   4   2        1.98        2.33      0.88 o
   4   4   2        0.02       -0.24      1.12 o
   5   4   2        5.84        6.60      1.32 o
 -11   1   3        0.45        0.59      1.26 o
 -10   1   3        5.95        3.63      1.00 o
  -9   1   3        0.21        0.76      1.08 o
  -8   1   3      250.00      260.05      6.67 o
  -7   1   3       13.63       15.23      1.04 o
  -6   1   3       35.69       35.72      1.31 o
  -5   1   3      203.05      209.22      4.66 o
  -4   1   3      124.38      148.11      2.06 o
  -3   1   3     1648.58     1575.57     15.37 o
  -2   1   3      741.20      671.41     10.91 o
  -1   1   3      495.18      540.22     13.95 o
   0   1   3     8006.36     8154.44    190.60 o
   1   1   3     2014.44     1946.95     68.97 o
   2   1   3      458.95      463.60      2.87 o
   3   1   3       23.25       32.66      1.75 o
   4   1   3      170.11      169.31      2.32 o
   5   1   3     1811.94     1835.81      3.52 o
   6   1   3      638.00      645.34     11.54 o
   7   1   3       61.61       60.48      1.12 o
   8   1   3       64.46       69.05      1.81 o
   9   1   3      149.03      123.27      5.17 o
  10   1   3       66.70       66.69      1.86 o
  11   1   3        5.71        3.92      1.07 o
 -10   2   3        0.00       -0.05      0.92 o
  -9   2   3       57.41       53.85      4.40 o
  -8   2   3      283.82      289.43     23.01 o
  -7   2   3       24.28       20.61      3.11 o
  -6   2   3       17.51       23.05      1.18 o
  -5   2   3       19.79       20.06      1.34 o
  -4   2   3       34.44       34.11      1.04 o
  -3   2   3       18.28       21.82      1.03 o
  -2   2   3      116.46      110.22      1.42 o
  -1   2   3      446.99      405.55      2.01 o
   0   2   3     1336.32     1269.51     18.85 o
   1   2   3      134.09      135.75      2.91 o
   2   2   3      143.10      130.73      2.17 o
   3   2   3      403.70      366.44     10.35 o
   4   2   3      151.03      159.52      3.74 o
   5   2   3        4.88        3.43      1.31 o
   6   2   3       20.58       23.33      1.32 o
   7   2   3        2.87        4.35      1.09 o
   8   2   3        0.49        3.35      0.92 o
   9   2   3        2.62        2.44      0.97 o
  10   2   3        3.31        4.87      1.05 o
  -8   3   3       38.46       31.28      2.44 o
  -7   3   3        0.00        1.06      1.19 o
  -6   3   3        4.27        5.32      1.03 o
  -5   3   3       25.91       28.10      1.44 o
  -4   3   3      230.23      251.52      3.97 o
  -3   3   3       11.98       10.76      0.96 o
  -2   3   3       40.62       40.07      1.40 o
  -1   3   3       19.78       19.09      1.00 o
   0   3   3        8.16        6.85      1.07 o
   1   3   3        4.67        5.85      0.98 o
   2   3   3      314.22      327.95      3.66 o
   3   3   3       11.99       10.63      0.98 o
   4   3   3        2.94        2.69      1.16 o
   5   3   3        4.42        5.37      2.53 o
   6   3   3       51.85       62.49      1.44 o
   7   3   3       17.32       20.68      1.34 o
   8   3   3        0.67        2.84      1.03 o
  -5   4   3        1.11        1.87      1.14 o
  -4   4   3        1.83        1.82      0.86 o
  -3   4   3        9.57        6.74      1.11 o
  -2   4   3        1.91        1.77      0.97 o
  -1   4   3        5.13        6.23      1.04 o
   0   4   3       13.13       12.64      1.12 o
   1   4   3        3.48        3.82      1.08 o
   2   4   3       24.52       19.71      1.17 o
   3   4   3        0.04        0.51      1.09 o
   4   4   3        4.97        3.95      1.13 o
   5   4   3       38.52       33.19      3.69 o
 -11   0   4        1.09        2.81      1.82 o
 -10   0   4        9.00        7.21      1.20 o
  -9   0   4        2.21        3.55      1.21 o
  -8   0   4      404.61      408.63      5.16 o
  -7   0   4      719.33      679.45      3.57 o
  -6   0   4        7.50        9.80      1.49 o
  -5   0   4      595.01      617.87      4.17 o
  -4   0   4     1756.87     1810.88      6.97 o
  -3   0   4      671.09      668.69     15.55 o
  -2   0   4     1381.52     1241.34     29.18 o
  -1   0   4     3301.15     3397.39     84.18 o
   0   0   4     4375.41     4320.52     60.60 o
   1   0   4      518.65      488.31      4.73 o
   2   0   4     1137.87     1125.84      5.44 o
   3   0   4     2251.45     2292.86     14.68 o
   4   0   4     1500.19     1604.46     10.69 o
   5   0   4      570.63      592.54      3.91 o
   6   0   4        0.67        1.92      2.02 o
   7   0   4        4.08        1.38      2.02 o
   8   0   4      403.92      425.19      3.09 o
   9   0   4      364.39      321.86      2.71 o
  10   0   4      129.94      126.40      1.78 o
  11   0   4        0.14        1.35      1.54 o
 -11   1   4        1.23        1.13      0.78 o
 -10   1   4      117.54      129.32      3.66 o
  -9   1   4       49.64       51.73      1.10 o
  -8   1   4       29.66       31.41      1.15 o
  -7   1   4       15.97       18.60      1.19 o
  -6   1   4       80.61       79.20      1.69 o
  -5   1   4      337.85      335.51      3.76 o
  -4   1   4       25.72       29.64      1.33 o
  -3   1   4      715.20      674.80     11.94 o
  -2   1   4       87.30       84.00      2.29 o
  -1   1   4       18.25       18.22      1.96 o
   0   1   4     2788.34     2630.85     48.65 o
   1   1   4      492.86      480.14     11.51 o
   2   1   4      736.68      671.93     21.64 o
   3   1   4       19.77       20.89      1.15 o
   4   1   4       88.83       85.60      1.54 o
   5   1   4       15.56       13.75      1.08 o
   6   1   4        3.59        2.76      0.94 o
   7   1   4      113.26      117.26      2.38 o
   8   1   4       55.26       50.68      1.04 o
   9   1   4        8.72       10.29      1.08 o
  10   1   4       65.84       62.68      3.96 o
  11   1   4       16.87       14.78      1.10 o
 -10   2   4       11.67       12.19      0.90 o
  -9   2   4      132.83      138.67      5.90 o
  -8   2   4        0.82        1.19      1.59 o
  -7   2   4        9.63       10.40      0.89 o
  -6   2   4      156.06      159.97      3.58 o
  -5   2   4      154.09      156.73      3.99 o
  -4   2   4       18.31       23.20      1.20 o
  -3   2   4       41.47       44.28      1.40 o
  -2   2   4      245.63      243.11      7.97 o
  -1   2   4        2.44        3.54      1.03 o
   0   2   4      114.73      118.93      2.11 o
   1   2   4      358.77      349.09      9.41 o
   2   2   4       27.75       31.89      1.29 o
   3   2   4       80.49       81.63      1.50 o
   4   2   4       48.25       53.94      1.43 o
   5   2   4       30.18       33.26      1.25 o
   6   2   4        4.23        4.34      1.23 o
   7   2   4       22.69       24.48      1.06 o
   8   2   4        0.05       -0.61      1.11 o
   9   2   4       35.10       36.06      1.39 o
  10   2   4        5.31        6.43      1.31 o
  -8   3   4        3.17        5.11      1.58 o
  -7   3   4        8.73       10.85      1.23 o
  -6   3   4        5.96        8.55      1.06 o
  -5   3   4       12.69       12.24      1.10 o
  -4   3   4       70.12       72.60      2.28 o
  -3   3   4        5.24        6.77      1.02 o
  -2   3   4        3.33        3.10      0.95 o
  -1   3   4       45.98       47.98      1.31 o
   0   3   4       94.17       97.55      2.10 o
   1   3   4      157.38      162.91      2.73 o
   2   3   4       54.95       49.12      2.12 o
   3   3   4       18.70       18.33      1.28 o
   4   3   4        0.77        3.02      1.07 o
   5   3   4        2.62        3.21      1.31 o
   6   3   4       29.66       28.36      1.16 o
   7   3   4        0.11       -0.27      1.01 o
   8   3   4        1.46        2.80      1.07 o
  -5   4   4        5.34        2.26      1.02 o
  -4   4   4        5.82        5.25      0.94 o
  -3   4   4       35.42       30.73      2.27 o
  -2   4   4        0.70        0.52      0.88 o
  -1   4   4        3.73        4.09      1.21 o
   0   4   4       11.42       10.80      1.14 o
   1   4   4       66.38       55.32      3.10 o
   2   4   4        4.54        4.75      1.42 o
   3   4   4        0.05        1.16      1.11 o
   4   4   4        3.48        3.04      1.60 o
 -11   1   5        8.88        9.54      1.54 o
 -10   1   5        4.35        4.12      1.21 o
  -9   1   5        1.12        2.19      1.19 o
  -8   1   5      427.97      437.43     13.60 o
  -7   1   5      131.18      134.79      1.88 o
  -6   1   5        7.59        7.70      1.24 o
  -5   1   5      286.45      280.85      4.53 o
  -4   1   5      177.29      181.32      1.99 o
  -3   1   5       31.26       21.44      1.24 o
  -2   1   5      340.94      350.17      7.99 o
  -1   1   5     1268.13     1232.74     38.24 o
   0   1   5      536.66      491.94     21.26 o
   1   1   5     1641.98     1503.83     29.11 o
   2   1   5      246.62      220.40      2.18 o
   3   1   5      861.08      824.21     20.06 o
   4   1   5       40.31       27.12      1.23 o
   5   1   5      126.95      112.75      1.14 o
   6   1   5       19.36       25.40      1.23 o
   7   1   5       13.89       15.25      1.10 o
   8   1   5      113.68      112.55      3.91 o
   9   1   5       17.41       20.02      0.94 o
  10   1   5       39.76       34.94      0.98 o
  11   1   5        6.23        7.20      0.95 o
 -10   2   5       10.69       10.31      0.98 o
  -9   2   5       88.41       97.29      5.83 o
  -8   2   5       77.08       89.59      4.25 o
  -7   2   5        1.40        1.49      0.87 o
  -6   2   5       10.91       12.95      1.33 o
  -5   2   5       25.84       25.51      1.40 o
  -4   2   5      109.88      109.33      2.67 o
  -3   2   5       78.34       85.73      2.00 o
  -2   2   5      309.27      276.59      5.83 o
  -1   2   5      156.57      126.79      3.86 o
   0   2   5        1.17        0.15      1.22 o
   1   2   5     2542.08     2657.90     60.04 o
   2   2   5       52.99       52.20      2.18 o
   3   2   5        9.12        8.28      1.50 o
   4   2   5       74.66       76.64      1.62 o
   5   2   5      223.54      222.64      3.53 o
   6   2   5      312.43      331.01      1.83 o
   7   2   5        0.09        2.29      0.89 o
   8   2   5        6.12        5.91      0.83 o
   9   2   5       12.59       14.39      1.34 o
  10   2   5       55.51       49.80      1.37 o
  -8   3   5        0.62        1.53      1.30 o
  -7   3   5        0.07        1.14      1.02 o
  -6   3   5        1.38        2.98      0.97 o
  -5   3   5        9.71        8.25      1.26 o
  -4   3   5       23.31       22.52      1.03 o
  -3   3   5       55.14       58.74      2.83 o
  -2   3   5       21.40       20.07      1.08 o
  -1   3   5        6.67        6.72      0.98 o
   0   3   5       46.02       50.89      1.26 o
   1   3   5       87.61       84.30      1.88 o
   2   3   5        1.87        1.50      1.16 o
   3   3   5        8.25       10.02      1.05 o
   4   3   5        1.81        4.30      1.14 o
   5   3   5        3.13        3.89      1.07 o
   6   3   5       19.22       24.51      1.22 o
   7   3   5        1.09        0.48      1.10 o
   8   3   5        0.15        0.66      0.83 o
  -4   4   5        5.71        2.54      1.11 o
  -3   4   5        7.45        6.46      1.08 o
  -2   4   5        0.50        0.46      1.05 o
  -1   4   5        1.04        0.65      1.12 o
   0   4   5       16.95       13.51      1.40 o
   1   4   5       47.08       40.84      1.54 o
   2   4   5        0.41        1.02      1.15 o
   3   4   5       19.68       17.51      1.36 o
   4   4   5       31.09       26.92      1.99 o
 -11   0   6       48.94       43.09      1.26 o
 -10   0   6        3.66        4.90      1.02 o
  -9   0   6      239.55      243.30      3.56 o
  -8   0   6     2297.99     2280.61      6.32 o
  -7   0   6       29.33       26.05      1.66 o
  -6   0   6        4.36        3.13      1.56 o
  -5   0   6      205.06      208.08      3.01 o
  -4   0   6       24.57       12.37      1.38 o
  -3   0   6     3129.29     3289.32     40.67 o
  -2   0   6     2169.43     2175.44     10.81 o
  -1   0   6        0.35        1.36      1.95 o
   0   0   6      526.66      494.94      4.69 o
   1   0   6        7.35        2.58      2.66 o
   2   0   6      769.53      761.11      4.40 o
   3   0   6     3061.45     3044.47      6.32 o
   4   0   6     2109.58     2196.47      5.62 o
   5   0   6      692.41      708.43     14.21 o
   6   0   6       31.01       31.21      2.13 o
   7   0   6      145.18      140.68      2.50 o
   8   0   6       24.65       19.73      1.82 o
   9   0   6      167.12      163.46      2.79 o
  10   0   6        7.93        5.83      2.29 o
  11   0   6       72.85       77.95      1.56 o
 -11   1   6        3.08        4.95      1.11 o
 -10   1   6        6.39        6.11      0.94 o
  -9   1   6       23.82       23.77      1.94 o
  -8   1   6      489.55      532.32     16.59 o
  -7   1   6       51.35       57.69      2.10 o
  -6   1   6        2.59        2.49      1.08 o
  -5   1   6       18.84       18.77      1.02 o
  -4   1   6      900.03      928.19     23.90 o
  -3   1   6      316.26      357.53      4.39 o
  -2   1   6       86.07      102.39      3.08 o
  -1   1   6      471.07      436.97     14.33 o
   0   1   6       38.65       36.67      1.60 o
   1   1   6      591.15      600.20     15.88 o
   2   1   6        8.02        5.12      1.47 o
   3   1   6       23.49       20.39      1.38 o
   4   1   6       97.62      101.26      1.87 o
   5   1   6      130.45      129.69      1.63 o
   6   1   6       16.59       16.95      2.06 o
   7   1   6       19.29       19.86      1.36 o
   8   1   6       50.33       49.38      1.68 o
   9   1   6        0.66        2.11      0.99 o
  10   1   6       36.36       35.35      1.12 o
  11   1   6        3.89        2.52      0.94 o
 -10   2   6        1.64        2.69      0.95 o
  -9   2   6        0.11       -0.32      1.10 o
  -8   2   6      123.97      134.01      7.49 o
  -7   2   6       11.95       13.64      0.83 o
  -6   2   6      105.73      121.66      3.09 o
  -5   2   6        2.99        3.16      1.03 o
  -4   2   6      249.55      263.17      5.84 o
  -3   2   6      180.67      196.71      1.75 o
  -2   2   6      131.92      141.29     12.30 o
  -1   2   6       81.48       74.63      1.80 o
   0   2   6      227.44      229.28      6.40 o
   1   2   6       72.15       61.56      2.72 o
   2   2   6       63.62       59.55      1.47 o
   3   2   6       36.19       34.13      3.09 o
   4   2   6        0.97        0.97      1.14 o
   5   2   6       49.18       50.97      1.81 o
   6   2   6       96.41       95.60      3.64 o
   7   2   6       13.32       18.61      0.93 o
   8   2   6        4.08        5.10      0.84 o
   9   2   6        1.36        2.97      0.81 o
  10   2   6        7.25        6.49      1.00 o
  -8   3   6       19.56       17.41      0.91 o
  -7   3   6        1.99        1.69      0.89 o
  -6   3   6        0.21        1.66      1.16 o
  -5   3   6        4.52        4.61      0.93 o
  -4   3   6        0.35        0.95      1.03 o
  -3   3   6        0.13        0.06      1.12 o
  -2   3   6       12.02       13.48      1.14 o
  -1   3   6        9.46       10.62      1.14 o
   0   3   6       20.07       18.61      1.43 o
   1   3   6      417.43      451.38     10.99 o
   2   3   6       21.82       20.82      1.27 o
   3   3   6        1.46        3.15      1.19 o
   4   3   6        9.33       10.43      1.12 o
   5   3   6      268.23      289.71      6.57 o
   6   3   6       33.52       29.96      0.92 o
   7   3   6       12.27       10.25      0.89 o
   8   3   6        1.00        0.24      0.81 o
  -4   4   6        4.84        5.72      1.21 o
  -3   4   6        1.84        2.75      1.25 o
  -2   4   6        1.94        3.15      1.18 o
  -1   4   6        0.03        1.29      0.96 o
   0   4   6        0.50        3.10      1.35 o
   1   4   6        3.97        4.28      1.13 o
   2   4   6       35.44       32.50      1.41 o
   3   4   6        0.00        2.01      1.33 o
   4   4   6        0.90        3.07      1.29 o
 -11   1   7       41.61       41.16      1.23 o
 -10   1   7       44.20       44.80      3.91 o
  -9   1   7       25.39       26.77      1.16 o
  -8   1   7      247.61      261.19     12.86 o
  -7   1   7     1527.39     1625.95     43.70 o
  -6   1   7      221.18      223.22      2.01 o
  -5   1   7        1.91        2.54      1.03 o
  -4   1   7      516.47      553.49      7.45 o
  -3   1   7      353.39      365.69      2.36 o
  -2   1   7       40.60       47.24      1.51 o
  -1   1   7      109.37       99.96      3.76 o
   0   1   7     1124.81     1037.65     24.31 o
   1   1   7       96.43       88.69      1.78 o
   2   1   7     1727.07     1731.43     22.93 o
   3   1   7        0.26        1.21      1.34 o
   4   1   7       94.41       96.85      1.82 o
   5   1   7      237.99      219.71      1.59 o
   6   1   7       12.08        9.98      1.37 o
   7   1   7      285.55      277.24      1.67 o
   8   1   7       13.17       12.69      1.03 o
   9   1   7        1.18        1.54      1.03 o
  10   1   7        0.09        0.84      0.93 o
  11   1   7       10.73       10.97      1.02 o
 -10   2   7        8.91        8.78      1.18 o
  -9   2   7       19.79       19.96      1.96 o
  -8   2   7       46.78       51.70      1.84 o
  -7   2   7       76.75       84.92      3.00 o
  -6   2   7       11.49       13.47      1.12 o
  -5   2   7        8.66        8.20      1.17 o
  -4   2   7      370.72      395.03      8.84 o
  -3   2   7      158.87      163.23      6.14 o
  -2   2   7        0.24        0.31      1.16 o
  -1   2   7       66.32       63.50      3.64 o
   0   2   7        1.26        5.16      1.47 o
   1   2   7      247.64      267.94      6.53 o
   2   2   7       15.19       11.25      1.47 o
   3   2   7       25.10       29.94      1.56 o
   4   2   7      134.89      128.94      2.64 o
   5   2   7      265.40      285.34      5.83 o
   6   2   7       47.38       49.98      1.08 o
   7   2   7        0.37        1.82      0.88 o
   8   2   7        2.59        5.01      0.98 o
   9   2   7       35.25       37.54      2.02 o
  10   2   7        3.63        7.18      1.23 o
  -8   3   7        0.09       -0.40      1.08 o
  -7   3   7        1.26        1.66      1.07 o
  -6   3   7        7.76       10.11      1.11 o
  -5   3   7        0.35        1.15      0.87 o
  -4   3   7       26.76       25.97      2.47 o
  -3   3   7       15.63       15.07      1.31 o
  -2   3   7       18.61       22.28      1.16 o
  -1   3   7        0.54        0.04      1.07 o
   0   3   7        3.06        4.05      1.28 o
   1   3   7      160.05      159.98      7.53 o
   2   3   7       24.56       24.56      1.14 o
   3   3   7        5.74        5.82      1.02 o
   4   3   7        5.85        6.78      1.12 o
   5   3   7      274.72      300.43      1.71 o
   6   3   7       24.05       22.29      1.14 o
   7   3   7        1.27        1.46      1.07 o
   8   3   7        7.09        9.41      1.13 o
  -4   4   7        3.59        3.83      1.05 o
  -3   4   7       12.25        9.81      1.32 o
  -2   4   7        4.93        6.21      1.14 o
  -1   4   7        0.02        1.75      1.49 o
   0   4   7        8.19        5.12      1.16 o
   1   4   7        5.25        4.69      1.13 o
   2   4   7       47.07       33.18      1.82 o
   3   4   7        0.50        0.63      1.72 o
   4   4   7        3.53        2.64      1.00 o
 -11   0   8        3.85        3.88      1.75 o
 -10   0   8       22.66       26.78      2.46 o
  -9   0   8        7.36       10.30      1.43 o
  -8   0   8      820.69      835.44      4.46 o
  -7   0   8     1664.65     1633.00      6.05 o
  -6   0   8      445.12      427.58      3.62 o
  -5   0   8        0.99        1.85      1.09 o
  -4   0   8      882.95      852.27      5.63 o
  -3   0   8     3838.95     3939.86    121.67 o
  -2   0   8      385.36      348.69     12.41 o
  -1   0   8       47.83       55.57      2.36 o
   0   0   8     2416.40     2402.74     21.62 o
   1   0   8      163.20      180.09      2.72 o
   2   0   8     2563.68     2597.59     20.49 o
   3   0   8       10.12       12.45      1.77 o
   4   0   8      319.76      311.09      2.38 o
   5   0   8       86.42       83.36      3.32 o
   6   0   8      388.96      387.61      2.14 o
   7   0   8        5.66        6.21      1.88 o
   8   0   8        2.09        4.53      1.77 o
   9   0   8       28.20       29.79      1.76 o
  10   0   8        1.33        3.66      1.66 o
  11   0   8        3.76        9.90      2.21 o
 -11   1   8       46.45       50.71      4.56 o
 -10   1   8        3.96        3.66      0.97 o
  -9   1   8        1.53        2.37      1.17 o
  -8   1   8        6.78        6.94      1.22 o
  -7   1   8      523.09      549.81     15.65 o
  -6   1   8        4.88        7.56      1.02 o
  -5   1   8       38.21       35.87      1.12 o
  -4   1   8       70.12       70.83      1.37 o
  -3   1   8       22.04       20.62      1.15 o
  -2   1   8      990.37      988.46     41.88 o
  -1   1   8      132.23      138.09      2.49 o
   0   1   8      162.90      162.81      3.79 o
   1   1   8       12.49       17.83      1.43 o
   2   1   8      747.96      784.32     11.24 o
   3   1   8       50.12       46.97      1.42 o
   4   1   8       78.85       83.15      1.94 o
   5   1   8      217.27      214.68      5.80 o
   6   1   8      756.04      749.05      2.72 o
   7   1   8       12.15       12.44      1.51 o
   8   1   8        0.95       -0.05      0.97 o
   9   1   8        1.32        2.07      2.04 o
  10   1   8       20.82       15.26      1.08 o
  11   1   8       20.17       21.64      1.05 o
 -10   2   8       14.19       14.41      2.49 o
  -9   2   8       19.22       18.78      1.16 o
  -8   2   8       15.77       17.28      1.00 o
  -7   2   8       25.03       26.72      1.01 o
  -6   2   8        2.41        4.69      1.04 o
  -5   2   8        8.92        8.91      0.99 o
  -4   2   8        2.32        2.38      1.12 o
  -3   2   8       17.72       14.07      1.30 o
  -2   2   8        0.01        2.49      1.33 o
  -1   2   8        9.39        6.89      1.23 o
   0   2   8      233.90      238.99      5.35 o
   1   2   8      204.35      201.60      5.14 o
   2   2   8      233.39      243.98      5.18 o
   3   2   8      185.35      191.32      5.86 o
   4   2   8       76.56       82.98      1.36 o
   5   2   8        3.56        5.05      1.01 o
   6   2   8      383.40      404.32      7.81 o
   7   2   8        2.39        3.62      0.98 o
   8   2   8        0.01        0.99      0.94 o
   9   2   8        0.45        1.04      0.84 o
  10   2   8       85.05       78.96      1.16 o
  -8   3   8        0.39        0.67      0.95 o
  -7   3   8       21.96       21.08      1.03 o
  -6   3   8       21.65       18.84      0.98 o
  -5   3   8        0.13        1.33      1.11 o
  -4   3   8       35.97       34.66      1.27 o
  -3   3   8        0.53        1.95      2.03 o
  -2   3   8       12.61       13.78      1.49 o
  -1   3   8       19.11       19.66      1.31 o
   0   3   8        4.10        4.67      1.21 o
   1   3   8       47.65       46.30      1.73 o
   2   3   8       22.97       24.38      1.10 o
   3   3   8       10.66       12.22      1.12 o
   4   3   8        0.05        0.19      0.98 o
   5   3   8       17.38       19.39      1.04 o
   6   3   8      151.22      146.92      3.91 o
   7   3   8       10.36       13.43      1.12 o
   8   3   8        3.39        2.86      0.98 o
  -3   4   8        2.40        4.03      1.50 o
  -2   4   8        0.32       -0.03      1.48 o
  -1   4   8        0.07       -0.02      1.51 o
   0   4   8        6.58        5.70      1.13 o
   1   4   8       16.92       11.55      1.16 o
   2   4   8        4.84        2.67      0.92 o
   3   4   8        0.10        0.35      1.00 o
 -11   1   9       40.37       36.25      3.88 o
 -10   1   9        1.93        3.65      1.01 o
  -9   1   9       21.43       21.52      2.78 o
  -8   1   9      359.38      358.80      8.01 o
  -7   1   9      216.16      213.93      7.04 o
  -6   1   9       67.48       65.32      3.26 o
  -5   1   9       13.86       12.29      1.14 o
  -4   1   9        1.67        3.75      1.28 o
  -3   1   9     1447.94     1552.68     51.61 o
  -2   1   9      884.02      892.69     35.71 o
  -1   1   9       30.69       32.70      1.34 o
   0   1   9      141.49      135.29      4.11 o
   1   1   9      771.61      817.34     13.00 o
   2   1   9       35.48       31.77      1.34 o
   3   1   9      107.12       84.60      2.59 o
   4   1   9       24.00       24.55      1.26 o
   5   1   9       22.04       20.39      2.25 o
   6   1   9      317.25      321.70      7.72 o
   7   1   9        8.41       12.27      1.44 o
   8   1   9        0.10        1.38      1.18 o
   9   1   9       20.02       23.76      0.91 o
  10   1   9        5.81        5.66      1.11 o
 -10   2   9        0.14        3.29      1.83 o
  -9   2   9       39.25       42.79      1.41 o
  -8   2   9        9.07        8.71      0.92 o
  -7   2   9        5.76        4.17      0.93 o
  -6   2   9      274.21      307.71      5.99 o
  -5   2   9       68.80       73.23      3.64 o
  -4   2   9       16.07       13.02      1.43 o
  -3   2   9       35.41       40.33      1.53 o
  -2   2   9       16.09       15.99      1.55 o
  -1   2   9       94.15      108.77      5.15 o
   0   2   9        0.06        0.77      1.54 o
   1   2   9      411.43      426.86     14.44 o
   2   2   9      129.51      141.46      1.57 o
   3   2   9        7.93        8.91      1.03 o
   4   2   9        3.03        3.79      0.98 o
   5   2   9      240.11      254.53      1.55 o
   6   2   9      736.36      751.35     22.33 o
   7   2   9       39.31       39.36      0.97 o
   8   2   9       13.51       14.73      1.76 o
   9   2   9        8.48        9.34      0.92 o
  -8   3   9        3.21        4.90      1.03 o
  -7   3   9        0.67        0.12      0.89 o
  -6   3   9       56.24       55.78      8.18 o
  -5   3   9       12.58       13.74      3.17 o
  -4   3   9        1.36        2.83      1.21 o
  -3   3   9        9.00        8.83      1.05 o
  -2   3   9       10.69       12.63      2.48 o
  -1   3   9       44.50       49.48      4.44 o
   0   3   9        9.53        9.71      1.51 o
   1   3   9       23.94       26.43      1.33 o
   2   3   9       33.48       32.66      1.14 o
   3   3   9        1.51        2.03      0.97 o
   4   3   9        0.00        2.54      1.07 o
   5   3   9       17.16       19.82      1.03 o
   6   3   9        2.94        2.18      0.95 o
   7   3   9        0.01       -1.11      0.99 o
  -3   4   9       12.66       13.61      1.55 o
  -2   4   9        1.17        1.47      2.31 o
  -1   4   9        1.14        0.13      1.22 o
   0   4   9        0.07        0.65      2.40 o
   1   4   9        9.07        9.42      1.36 o
   2   4   9        0.02       -0.54      1.08 o
   3   4   9        0.41        1.12      0.98 o
 -11   0  10       10.53       13.41      1.11 o
 -10   0  10        0.25        0.34      1.40 o
  -9   0  10        1.60        5.43      1.96 o
  -8   0  10      479.81      465.08      3.45 o
  -7   0  10       75.31       72.46      1.91 o
  -6   0  10      174.36      180.58      3.26 o
  -5   0  10      198.78      203.23      9.16 o
  -4   0  10      877.59      973.64     52.09 o
  -3   0  10      259.59      266.55     13.62 o
  -2   0  10      446.76      471.43     30.33 o
  -1   0  10     3074.92     3054.52    149.90 o
   0   0  10     2711.35     2718.48     75.01 o
   1   0  10      637.86      666.53      3.43 o
   2   0  10     1844.87     1978.85      5.05 o
   3   0  10     1651.02     1770.11      7.74 o
   4   0  10      534.24      549.52      9.19 o
   5   0  10        9.52       11.99      1.65 o
   6   0  10        0.77        3.42      1.34 o
   7   0  10     2311.64     2479.54     17.52 o
   8   0  10       18.06       17.13      1.82 o
   9   0  10        6.51        7.88      2.42 o
  10   0  10        0.18        4.23      1.66 o
  11   0  10        9.75       16.25      2.37 o
 -10   1  10       16.38       18.80      1.77 o
  -9   1  10       36.95       41.23      4.24 o
  -8   1  10       14.00       16.83      0.82 o
  -7   1  10      351.57      369.49     12.86 o
  -6   1  10        8.58        8.12      0.95 o
  -5   1  10      215.52      227.85      5.03 o
  -4   1  10        8.64       12.61      1.21 o
  -3   1  10      284.51      298.94      8.45 o
  -2   1  10      125.06      131.36      3.53 o
  -1   1  10      595.14      545.57     17.89 o
   0   1  10       14.73       16.70      1.29 o
   1   1  10       13.52        9.27      1.55 o
   2   1  10       46.94       45.10      1.61 o
   3   1  10      200.80      190.28      3.48 o
   4   1  10      310.96      300.65      5.80 o
   5   1  10      143.20      137.74      1.70 o
   6   1  10        0.46        0.53      1.26 o
   7   1  10        3.02        3.97      1.08 o
   8   1  10       76.42       71.47      1.32 o
   9   1  10        0.31        0.59      0.97 o
  10   1  10        1.14        0.04      0.96 o
  -9   2  10       11.40       12.00      0.98 o
  -8   2  10       19.05       16.87      1.00 o
  -7   2  10      135.21      139.85      7.76 o
  -6   2  10       67.69       71.02      2.94 o
  -5   2  10       89.84       93.10      3.97 o
  -4   2  10       38.45       39.52      3.12 o
  -3   2  10        0.50        2.09      1.62 o
  -2   2  10      191.36      196.71     15.95 o
  -1   2  10      109.64      105.08      9.35 o
   0   2  10        0.01        0.07      1.75 o
   1   2  10       33.80       33.28      1.43 o
   2   2  10        0.08       -1.61      1.26 o
   3   2  10       20.35       19.75      1.12 o
   4   2  10       19.94       23.24      1.51 o
   5   2  10       86.54       85.69      2.45 o
   6   2  10       45.17       43.31      1.97 o
   7   2  10       48.66       49.95      1.18 o
   8   2  10       20.78       19.20      0.95 o
   9   2  10        0.03        0.11      1.06 o
  -7   3  10       81.14       72.47      5.47 o
  -6   3  10       34.92       41.40      1.58 o
  -5   3  10        4.58        5.87      1.02 o
  -4   3  10        1.71        3.81      1.17 o
  -3   3  10       11.06       13.67      1.52 o
  -2   3  10       27.73       33.55      2.21 o
  -1   3  10        0.80        1.12      2.90 o
   0   3  10        8.21        7.16      1.29 o
   1   3  10        0.27       -0.07      1.01 o
   2   3  10       16.14       17.75      1.07 o
   3   3  10        0.91        1.73      0.90 o
   4   3  10        3.57        2.68      0.89 o
   5   3  10       76.12       76.13      3.09 o
   6   3  10        7.79        9.91      1.11 o
   7   3  10        0.06        1.33      0.97 o
  -2   4  10        3.96        3.85      1.64 o
  -1   4  10        3.27        3.29      1.95 o
   0   4  10        0.11       -0.26      1.23 o
   1   4  10        1.59        3.35      1.25 o
   2   4  10       10.19        7.07      1.01 o
 -10   1  11        5.18        8.22      1.08 o
  -9   1  11        4.99        6.89      1.07 o
  -8   1  11      136.51      139.04      9.65 o
  -7   1  11       91.39       91.56      2.67 o
  -6   1  11        0.97        1.58      0.94 o
  -5   1  11        1.46        1.85      0.86 o
  -4   1  11       73.50       61.52      2.16 o
  -3   1  11      216.66      244.08      9.44 o
  -2   1  11        0.03        1.25      1.09 o
  -1   1  11        0.19        1.05      1.20 o
   0   1  11       11.46       10.95      1.18 o
   1   1  11       47.62       43.84      1.41 o
   2   1  11     2179.55     2267.64     32.10 o
   3   1  11       48.05       49.38      1.67 o
   4   1  11       80.41       75.34      1.47 o
   5   1  11      189.19      195.38      1.76 o
   6   1  11     1515.16     1541.38     36.78 o
   7   1  11      195.10      214.25      4.11 o
   8   1  11      200.60      209.86      7.40 o
   9   1  11       14.97       15.70      1.56 o
  10   1  11       67.57       75.62      3.62 o
  -9   2  11        2.66        2.65      0.96 o
  -8   2  11        3.28        4.25      0.91 o
  -7   2  11      554.32      535.44     14.09 o
  -6   2  11        0.25       -0.12      0.86 o
  -5   2  11       27.61       27.33      1.10 o
  -4   2  11        6.16        7.43      1.08 o
  -3   2  11      133.64      146.34      6.93 o
  -2   2  11       70.82       73.80      3.58 o
  -1   2  11       44.97       48.34      2.37 o
   0   2  11       61.10       65.65      3.58 o
   1   2  11       76.85       79.01      3.67 o
   2   2  11      282.70      292.26     10.80 o
   3   2  11       10.42       13.50      1.45 o
   4   2  11       19.36       18.08      1.15 o
   5   2  11       37.86       33.20      1.43 o
   6   2  11       20.01       17.87      2.07 o
   7   2  11       17.60       18.69      0.95 o
   8   2  11        0.19        0.19      1.50 o
   9   2  11        0.22        0.92      1.46 o
  -7   3  11        3.85        1.99      2.55 o
  -6   3  11       29.04       28.86      7.41 o
  -5   3  11        2.48        2.71      1.17 o
  -4   3  11        0.01       -1.01      1.44 o
  -3   3  11        5.53        6.30      1.07 o
  -2   3  11       93.03       96.77      4.40 o
  -1   3  11       20.16       20.17      2.74 o
   0   3  11       13.83       16.07      1.24 o
   1   3  11        0.15        0.68      1.03 o
   2   3  11        9.82       12.26      1.18 o
   3   3  11        0.11       -0.16      0.91 o
   4   3  11        2.20        3.62      0.98 o
   5   3  11       31.76       31.67      2.08 o
   6   3  11        0.18        2.02      0.97 o
   7   3  11        3.27        3.90      0.84 o
  -1   4  11        3.31        0.65      1.20 o
   0   4  11        3.30        4.57      1.35 o
   1   4  11        4.10        2.59      1.09 o
 -10   0  12        0.35        1.79      1.33 o
  -9   0  12      106.63      112.80      2.59 o
  -8   0  12        7.22        6.91      1.56 o
  -7   0  12        1.64        1.30      1.44 o
  -6   0  12      637.89      646.57     26.79 o
  -5   0  12      644.37      686.06     48.03 o
  -4   0  12       19.39       14.95      1.83 o
  -3   0  12      287.43      354.31     19.86 o
  -2   0  12      152.78      153.76      8.79 o
  -1   0  12      456.08      486.46     41.85 o
   0   0  12      592.17      562.17     26.25 o
   1   0  12      984.08     1020.50     14.23 o
   2   0  12       92.92      117.65      1.99 o
   3   0  12      153.12      131.21      1.79 o
   4   0  12      509.90      499.20      2.81 o
   5   0  12        6.63        8.04      2.68 o
   6   0  12     1712.42     1773.65      9.48 o
   7   0  12      101.30       96.51      1.66 o
   8   0  12       30.69       23.87      2.50 o
   9   0  12       21.78       22.93      1.75 o
  10   0  12       14.27       19.98      1.69 o
 -10   1  12       16.38       17.31      2.08 o
  -9   1  12        0.68        1.43      1.04 o
  -8   1  12       20.44       23.77      1.08 o
  -7   1  12      101.31      106.49      4.27 o
  -6   1  12       43.03       39.76      1.17 o
  -5   1  12       70.45       79.85      2.65 o
  -4   1  12       99.27       94.81      5.74 o
  -3   1  12      162.85      174.09      8.41 o
  -2   1  12        6.57        7.89      1.02 o
  -1   1  12        2.18        0.42      1.28 o
   0   1  12       83.24       91.57      3.37 o
   1   1  12      458.34      445.07     10.75 o
   2   1  12       27.29       25.01      1.70 o
   3   1  12      351.90      376.36      6.47 o
   4   1  12       44.89       43.33      1.78 o
   5   1  12      153.35      160.97      5.97 o
   6   1  12      195.31      186.32      4.16 o
   7   1  12       50.08       56.52      2.23 o
   8   1  12       81.51       80.11      2.83 o
   9   1  12       16.45       17.47      1.22 o
  10   1  12       36.69       35.34      2.19 o
  -9   2  12        1.71        2.79      0.95 o
  -8   2  12        4.10        4.06      0.97 o
  -7   2  12        8.00        9.33      1.10 o
  -6   2  12        0.10        0.68      0.96 o
  -5   2  12       11.71       11.43      1.16 o
  -4   2  12        7.99       10.05      1.22 o
  -3   2  12       19.34       20.84      1.33 o
  -2   2  12        6.27        5.92      1.40 o
  -1   2  12       15.42       15.54      2.31 o
   0   2  12       29.33       27.01      1.55 o
   1   2  12       31.68       32.80      1.45 o
   2   2  12       35.60       33.44      1.37 o
   3   2  12       13.32       16.19      1.07 o
   4   2  12       26.22       25.67      1.06 o
   5   2  12       35.02       33.98      1.66 o
   6   2  12       46.41       47.74      1.46 o
   7   2  12       17.80       18.22      1.11 o
   8   2  12       23.89       23.84      1.56 o
   9   2  12       21.64       20.98      1.29 o
  -7   3  12       45.11       35.73      9.65 o
  -6   3  12       63.36       54.82     12.90 o
  -5   3  12        2.34        1.63      1.09 o
  -4   3  12       10.45        8.69      1.02 o
  -3   3  12       70.98       70.24      1.45 o
  -2   3  12        1.20        4.11      1.20 o
  -1   3  12       34.85       32.72      7.15 o
   0   3  12        6.44        8.59      2.18 o
   1   3  12        1.97        4.50      1.20 o
   2   3  12        0.05        2.45      1.08 o
   3   3  12       34.99       39.24      1.31 o
   4   3  12        3.96        4.02      0.91 o
   5   3  12        1.23        2.29      0.79 o
   6   3  12        2.23        1.67      0.99 o
 -10   1  13       20.67       19.46      1.20 o
  -9   1  13       40.57       40.17      3.39 o
  -8   1  13        0.56        1.96      0.76 o
  -7   1  13       12.84       10.57      0.92 o
  -6   1  13      128.45      119.33      4.77 o
  -5   1  13        4.86        3.74      1.27 o
  -4   1  13      158.41      158.84      6.70 o
  -3   1  13      496.51      510.30     28.13 o
  -2   1  13       23.88       32.47      1.20 o
  -1   1  13      256.85      236.72      9.59 o
   0   1  13       54.28       61.20      2.45 o
   1   1  13       18.74       14.13      1.44 o
   2   1  13       28.68       30.07      1.22 o
   3   1  13        0.81        2.47      1.24 o
   4   1  13       46.47       48.88      1.33 o
   5   1  13       23.54       24.76      1.39 o
   6   1  13      175.55      172.75      2.73 o
   7   1  13      314.75      324.68      8.79 o
   8   1  13        2.09        3.19      1.00 o
   9   1  13        6.71        6.57      1.02 o
  10   1  13        6.12        6.62      1.16 o
  -9   2  13        0.80        0.49      0.87 o
  -8   2  13        3.66        5.57      0.96 o
  -7   2  13       21.36       21.58      1.27 o
  -6   2  13       98.99       96.61      4.20 o
  -5   2  13        3.77        1.76      1.04 o
  -4   2  13       11.47       15.13      1.85 o
  -3   2  13        1.46        1.84      3.79 o
  -2   2  13      359.86      383.20     47.79 o
  -1   2  13       23.05       28.70      3.40 o
   0   2  13        7.41        6.86      1.76 o
   1   2  13       48.64       50.84      2.26 o
   2   2  13        2.93        3.75      1.14 o
   3   2  13       88.83       88.09      2.56 o
   4   2  13       73.16       68.90      3.09 o
   5   2  13        6.36        8.21      1.06 o
   6   2  13        8.97       10.62      1.05 o
   7   2  13      176.86      201.13      7.47 o
   8   2  13        0.04        1.65      0.88 o
  -6   3  13       68.27       66.85      5.54 o
  -5   3  13        2.34        2.80      1.68 o
  -4   3  13       11.70       12.70      1.95 o
  -3   3  13       22.62       23.91      5.43 o
  -2   3  13       10.95        7.61      1.85 o
  -1   3  13       16.66       17.54      1.26 o
   0   3  13        0.02        0.81      1.30 o
   1   3  13       19.12       19.66      2.73 o
   2   3  13        0.06        1.49      1.08 o
   3   3  13       66.73       68.55      1.94 o
   4   3  13        1.26        3.29      1.08 o
   5   3  13        8.87        9.83      1.13 o
   6   3  13        0.02        0.29      1.10 o
 -10   0  14        0.39        0.42      1.99 o
  -9   0  14       29.03       29.88      2.15 o
  -8   0  14       28.10       30.70      2.32 o
  -7   0  14        0.40        0.95      1.17 o
  -6   0  14       77.53       70.36      6.22 o
  -5   0  14       77.69       66.87      5.37 o
  -4   0  14      145.88      147.95     10.18 o
  -3   0  14      103.18      105.97      9.93 o
  -2   0  14        4.88        3.94      1.26 o
  -1   0  14        1.69        1.33      1.65 o
   0   0  14      136.43      122.09      5.69 o
   1   0  14      252.30      257.12     10.71 o
   2   0  14      361.26      367.92      2.42 o
   3   0  14        5.97        7.42      1.93 o
   4   0  14       34.49       29.66      1.61 o
   5   0  14       79.91       82.24      1.55 o
   6   0  14      463.16      477.53      6.90 o
   7   0  14      732.50      774.86      2.95 o
   8   0  14       95.49       92.53      2.01 o
   9   0  14        1.49        0.64      2.28 o
  10   0  14       54.79       49.54      1.86 o
 -10   1  14       18.21       11.69      1.02 o
  -9   1  14        0.53        0.03      0.95 o
  -8   1  14        0.03       -0.14      0.84 o
  -7   1  14        2.77        1.50      1.24 o
  -6   1  14       63.63       52.10      4.66 o
  -5   1  14       51.01       48.18      2.42 o
  -4   1  14       17.03       18.33      1.17 o
  -3   1  14       39.68       35.82      2.22 o
  -2   1  14      234.19      255.10     11.69 o
  -1   1  14        5.18       10.43      1.17 o
   0   1  14        0.01        2.91      1.20 o
   1   1  14       41.85       40.83      1.29 o
   2   1  14      502.72      538.14     13.17 o
   3   1  14       18.63       22.62      1.15 o
   4   1  14       17.00       15.96      1.13 o
   5   1  14       63.31       65.63      2.22 o
   6   1  14       68.87       72.50      1.95 o
   7   1  14      244.27      255.63      5.89 o
   8   1  14       10.12       10.01      1.05 o
   9   1  14       44.09       44.74      1.39 o
  -8   2  14       16.95       16.25      1.71 o
  -7   2  14       16.44       18.86      2.54 o
  -6   2  14       67.81       70.19      5.09 o
  -5   2  14        6.37        6.41      1.03 o
  -4   2  14        7.27        7.03      1.53 o
  -3   2  14       46.61       55.51      7.78 o
  -2   2  14      237.67      236.32     23.16 o
  -1   2  14       64.03       63.63      5.74 o
   0   2  14        9.46        7.30      1.46 o
   1   2  14       47.20       50.55      1.28 o
   2   2  14       91.06       88.69      6.28 o
   3   2  14      118.64      115.27      2.74 o
   4   2  14       24.55       25.40      1.01 o
   5   2  14       38.75       38.25      1.06 o
   6   2  14        0.02        0.60      0.89 o
   7   2  14       51.37       51.98      2.01 o
   8   2  14       35.70       36.26      3.84 o
  -6   3  14       35.68       30.97      2.64 o
  -5   3  14        4.28        3.82      1.24 o
  -4   3  14        0.38        2.02      1.22 o
  -3   3  14        0.24        1.72      1.32 o
  -2   3  14      271.80      268.19     45.12 o
  -1   3  14        6.89        8.45      1.94 o
   0   3  14        5.42        4.46      1.28 o
   1   3  14        6.22        7.26      1.08 o
   2   3  14        0.05       -0.59      0.92 o
   3   3  14       14.24       11.74      1.22 o
   4   3  14        0.53       -0.28      1.00 o
   5   3  14        5.22        8.38      1.10 o
   6   3  14        1.11        0.05      1.01 o
  -9   1  15        7.37        6.57      0.97 o
  -8   1  15       30.51       26.01      1.87 o
  -7   1  15       34.06       32.48      4.03 o
  -6   1  15       78.78       77.58      6.74 o
  -5   1  15       10.91        7.89      0.98 o
  -4   1  15      128.11      118.00      8.33 o
  -3   1  15       15.24       15.49      1.09 o
  -2   1  15       24.92       26.83      2.23 o
  -1   1  15      209.02      212.14      8.78 o
   0   1  15       48.66       50.31      1.47 o
   1   1  15      116.54      124.83      2.90 o
   2   1  15       64.98       63.34      2.17 o
   3   1  15       13.55       13.18      1.06 o
   4   1  15        0.32        2.18      1.18 o
   5   1  15       22.04       23.19      1.90 o
   6   1  15      109.56      113.30      5.39 o
   7   1  15        1.15        2.27      1.63 o
   8   1  15        1.54        2.80      1.01 o
   9   1  15        1.67        4.10      1.01 o
  -8   2  15        5.71        6.39      1.13 o
  -7   2  15       66.19       56.87      6.99 o
  -6   2  15       65.28       63.45      7.17 o
  -5   2  15        6.87        7.14      1.44 o
  -4   2  15       16.93       18.71      1.42 o
  -3   2  15       15.29       16.90      1.54 o
  -2   2  15      527.84      532.13     60.14 o
  -1   2  15       97.00       97.61      8.20 o
   0   2  15       24.04       25.29      6.10 o
   1   2  15        0.05        1.15      1.26 o
   2   2  15        0.06        0.65      0.96 o
   3   2  15       45.55       49.51      1.88 o
   4   2  15       31.69       35.55      2.43 o
   5   2  15        0.00       -0.51      0.96 o
   6   2  15       21.45       20.64      0.90 o
   7   2  15        0.04       -0.10      1.09 o
   8   2  15       64.78       50.85      2.40 o
  -5   3  15        1.02        1.89      1.03 o
  -4   3  15        5.37        4.41      1.05 o
  -3   3  15       49.30       46.11     12.52 o
  -2   3  15       67.78       58.50      1.49 o
  -1   3  15        0.41       -1.10      1.49 o
   0   3  15        3.69        3.19      1.22 o
   1   3  15        8.02        8.13      1.25 o
   2   3  15       62.40       63.37      2.99 o
   3   3  15       19.24       21.40      1.75 o
   4   3  15        1.42        1.80      0.92 o
   5   3  15        0.13       -0.02      0.97 o
  -9   0  16      179.37      138.42      2.79 o
  -8   0  16        0.70        2.09      1.52 o
  -7   0  16        9.30        5.26      1.24 o
  -6   0  16      276.01      234.13     26.44 o
  -5   0  16      215.46      189.79     22.61 o
  -4   0  16      131.88      137.92     15.40 o
  -3   0  16       26.34       24.28      2.48 o
  -2   0  16       30.87       34.27      5.79 o
  -1   0  16     1007.08      985.62    104.96 o
   0   0  16       63.28       65.35      2.15 o
   1   0  16        0.23       -0.79      1.90 o
   2   0  16       91.70       82.62      2.44 o
   3   0  16      605.35      632.17      5.08 o
   4   0  16      354.93      337.53      7.33 o
   5   0  16       88.58       81.55      1.42 o
   6   0  16       15.89       14.69      1.36 o
   7   0  16      118.16      117.13      3.08 o
   8   0  16       19.89       22.85      1.37 o
   9   0  16        0.62        0.29      1.65 o
  -9   1  16        0.76        1.56      0.86 o
  -8   1  16       22.73       24.80      4.20 o
  -7   1  16        0.08        3.03      1.18 o
  -6   1  16        3.22        2.99      0.99 o
  -5   1  16       26.70       28.91      3.75 o
  -4   1  16       68.91       69.35      4.42 o
  -3   1  16        5.96        7.60      1.20 o
  -2   1  16        9.31        8.78      1.09 o
  -1   1  16      494.53      497.21     24.23 o
   0   1  16        8.25        8.64      1.23 o
   1   1  16        3.14        2.98      1.16 o
   2   1  16       10.42       12.85      1.14 o
   3   1  16       71.05       69.06      1.49 o
   4   1  16       48.18       42.94      1.21 o
   5   1  16        5.74        6.09      1.37 o
   6   1  16       10.88       12.32      1.12 o
   7   1  16       72.43       72.84      2.46 o
   8   1  16        5.49        8.11      1.02 o
   9   1  16       10.11        8.38      1.60 o
  -8   2  16        5.83        5.28      1.00 o
  -7   2  16        0.32        1.26      1.02 o
  -6   2  16       12.16       11.94      1.00 o
  -5   2  16        1.23        2.03      2.63 o
  -4   2  16        5.93        8.81      4.68 o
  -3   2  16        4.32        6.05      1.28 o
  -2   2  16       15.70       19.46      1.37 o
  -1   2  16       70.49       70.69      9.71 o
   0   2  16       19.89       19.56      4.68 o
   1   2  16       19.45       22.17      1.32 o
   2   2  16       32.64       38.07      1.83 o
   3   2  16       44.37       34.82      2.11 o
   4   2  16       18.05       16.57      2.18 o
   5   2  16       14.87       13.12      1.20 o
   6   2  16        8.61       10.96      0.79 o
   7   2  16       18.18       15.14      1.14 o
  -5   3  16        0.07        0.31      3.38 o
  -4   3  16        0.59        2.44      1.47 o
  -3   3  16       33.80       32.63      1.34 o
  -2   3  16        0.04       -1.66      2.22 o
  -1   3  16       21.19       18.49      2.64 o
   0   3  16       15.56       17.07      3.88 o
   1   3  16        8.50        6.83      1.56 o
   2   3  16       10.45       11.63      3.71 o
   3   3  16        1.17        0.34      1.20 o
   4   3  16        3.42        5.25      1.02 o
   5   3  16        2.06        3.32      0.90 o
  -9   1  17       40.85       38.48      2.07 o
  -8   1  17       10.19       14.41      2.71 o
  -7   1  17       30.86       32.01      3.77 o
  -6   1  17      290.10      256.52     28.03 o
  -5   1  17       16.52       19.93      1.67 o
  -4   1  17       19.51       20.30      2.17 o
  -3   1  17       93.43      101.90      7.36 o
  -2   1  17      503.45      503.13     32.75 o
  -1   1  17      490.14      511.74     24.28 o
   0   1  17      443.35      471.06     21.39 o
   1   1  17       12.12       11.92      1.03 o
   2   1  17       38.15       35.73      1.55 o
   3   1  17      126.89      112.89      2.91 o
   4   1  17        0.63        1.74      1.16 o
   5   1  17      100.23      106.70      2.85 o
   6   1  17        4.64        4.77      1.06 o
   7   1  17       31.11       28.56      1.58 o
   8   1  17        0.01        3.19      2.01 o
  -7   2  17       14.35       11.05      1.71 o
  -6   2  17        1.62        3.02      1.00 o
  -5   2  17       21.95       24.69      4.07 o
  -4   2  17       25.02       31.88      5.80 o
  -3   2  17        7.97        9.96      1.84 o
  -2   2  17      256.06      270.85     41.79 o
  -1   2  17       40.03       43.27      5.53 o
   0   2  17        8.99        7.11      1.16 o
   1   2  17        0.83        1.77      1.07 o
   2   2  17        5.84        5.66      1.54 o
   3   2  17       48.48       40.42      1.94 o
   4   2  17       48.30       52.73      2.44 o
   5   2  17        1.10        3.05      1.01 o
   6   2  17        7.97        7.60      0.89 o
   7   2  17      119.46      113.60      9.19 o
  -4   3  17        4.41        5.28      1.57 o
  -3   3  17        9.85        7.29      1.13 o
  -2   3  17        2.02        0.99      1.08 o
  -1   3  17        0.30        2.36      1.25 o
   0   3  17       10.54       10.74      1.30 o
   1   3  17        1.87        3.97      2.24 o
   2   3  17        2.85        2.18      1.69 o
   3   3  17       36.08       28.98      2.58 o
   4   3  17       14.45       10.47      1.35 o
  -9   0  18        0.03        3.08      1.52 o
  -8   0  18       50.85       42.45      2.38 o
  -7   0  18        2.25        6.12      1.21 o
  -6   0  18       30.85       28.96      2.95 o
  -5   0  18      205.15      190.97     22.07 o
  -4   0  18       87.68       84.27     11.69 o
  -3   0  18      268.61      283.89     37.11 o
  -2   0  18      577.64      606.78     71.74 o
  -1   0  18     1114.83     1156.83    133.69 o
   0   0  18      200.36      209.00     20.36 o
   1   0  18      232.87      236.57     16.48 o
   2   0  18       31.84       27.99      1.58 o
   3   0  18       52.52       55.39      1.63 o
   4   0  18      200.50      192.91      7.94 o
   5   0  18        2.73        3.55      1.31 o
   6   0  18       19.63       20.11      3.32 o
   7   0  18        1.18        2.20      1.53 o
   8   0  18       21.64       25.92      2.90 o
  -8   1  18       14.20       14.91      3.45 o
  -7   1  18       36.52       32.58      3.00 o
  -6   1  18        4.60        3.20      0.92 o
  -5   1  18      115.10      107.24      9.68 o
  -4   1  18       31.36       33.44      1.72 o
  -3   1  18        6.06        7.09      0.92 o
  -2   1  18      256.11      256.95     18.41 o
  -1   1  18        9.30       12.93      1.23 o
   0   1  18      150.93      162.97      7.06 o
   1   1  18       39.89       33.84      1.07 o
   2   1  18       18.08       13.29      1.32 o
   3   1  18        0.64        2.25      1.09 o
   4   1  18       36.68       30.27      1.06 o
   5   1  18       71.03       69.81      2.53 o
   6   1  18        1.08        1.71      1.05 o
   7   1  18       75.85       82.88      2.67 o
   8   1  18        0.13        1.32      1.03 o
  -7   2  18       18.22       13.60      2.16 o
  -6   2  18        0.28        0.74      2.06 o
  -5   2  18       38.69       42.43      6.01 o
  -4   2  18        2.35        3.79      1.12 o
  -3   2  18       22.43       19.02      1.13 o
  -2   2  18      171.23      176.02     18.15 o
  -1   2  18       52.19       56.57      7.48 o
   0   2  18        0.09        0.44      1.25 o
   1   2  18        0.98        4.05      1.15 o
   2   2  18      117.77      121.19      7.07 o
   3   2  18        0.17        0.44      1.00 o
   4   2  18        0.08        0.24      1.15 o
   5   2  18        3.65        3.34      0.90 o
   6   2  18       29.30       25.05      1.73 o
  -3   3  18        0.19       -0.98      1.20 o
  -2   3  18       26.62       19.52      3.27 o
  -1   3  18        1.48       -0.36      1.04 o
   0   3  18        0.19       -0.67      1.05 o
   1   3  18        3.24        2.90      1.09 o
   2   3  18        6.78        4.00      1.10 o
   3   3  18        8.75       10.18      1.23 o
  -8   1  19        3.85        3.54      1.18 o
  -7   1  19        1.06        1.85      1.33 o
  -6   1  19       70.70       68.37      9.96 o
  -5   1  19       21.73       16.40      1.26 o
  -4   1  19        1.69        2.86      0.99 o
  -3   1  19        1.19        1.93      0.90 o
  -2   1  19        0.24        0.90      0.87 o
  -1   1  19      807.70      855.18     60.28 o
   0   1  19       20.13       20.84      1.36 o
   1   1  19        9.35        8.46      1.02 o
   2   1  19        9.68       12.16      1.41 o
   3   1  19       18.32       16.68      1.42 o
   4   1  19       18.25       15.86      1.01 o
   5   1  19       25.55       24.76      1.24 o
   6   1  19        5.55        6.24      1.04 o
   7   1  19        1.54        4.66      1.11 o
  -6   2  19        0.11        0.43      1.20 o
  -5   2  19       57.22       54.67      6.81 o
  -4   2  19        5.09        6.61      1.55 o
  -3   2  19        0.19       -0.23      1.19 o
  -2   2  19        8.90        6.49      1.53 o
  -1   2  19       28.98       37.02      7.74 o
   0   2  19        6.10        5.40      1.00 o
   1   2  19       26.68       28.73      1.45 o
   2   2  19       19.06       18.16      1.20 o
   3   2  19        2.12        2.75      1.03 o
   4   2  19        0.58        0.51      1.58 o
   5   2  19        1.17        1.67      1.02 o
   6   2  19       10.13        7.08      1.28 o
  -2   3  19        1.32        2.92      1.27 o
  -1   3  19        8.26        7.83      1.28 o
   0   3  19        0.27        2.93      1.08 o
   1   3  19        2.21        3.09      1.31 o
   2   3  19        0.06        0.96      1.29 o
  -8   0  20        3.40        6.02      1.26 o
  -7   0  20        5.51        7.27      1.33 o
  -6   0  20      145.37      113.56     19.45 o
  -5   0  20       99.57      101.55     10.59 o
  -4   0  20       16.37       19.11      2.00 o
  -3   0  20        3.04        6.48      3.23 o
  -2   0  20      161.67      161.82     18.32 o
  -1   0  20     1616.98     1735.54    143.54 o
   0   0  20      157.38      163.57     16.27 o
   1   0  20       69.63       68.78      5.13 o
   2   0  20        0.92        2.83      2.08 o
   3   0  20      326.59      309.98     12.77 o
   4   0  20        0.08        0.96      1.71 o
   5   0  20       57.31       53.20      1.75 o
   6   0  20       26.91       24.06      3.03 o
   7   0  20        0.41        0.70      1.30 o
  -7   1  20       45.47       47.88      6.48 o
  -6   1  20        5.36        4.38      1.08 o
  -5   1  20        6.99        7.15      0.85 o
  -4   1  20        0.06        0.61      0.86 o
  -3   1  20       92.10       92.31      7.51 o
  -2   1  20       47.15       52.61      3.04 o
  -1   1  20       10.85       10.65      1.28 o
   0   1  20       78.04       81.22      4.24 o
   1   1  20       10.48       10.18      1.06 o
   2   1  20       42.31       44.13      2.44 o
   3   1  20       42.91       37.60      2.02 o
   4   1  20        0.01        1.33      0.93 o
   5   1  20       23.98       24.69      1.58 o
   6   1  20       17.55       20.25      3.03 o
   7   1  20        0.17        1.02      1.25 o
  -6   2  20        0.17        3.40      1.20 o
  -5   2  20        6.34        8.72      1.56 o
  -4   2  20       16.33       15.68      4.63 o
  -3   2  20        4.16        5.30      1.50 o
  -2   2  20        1.57        7.00      3.72 o
  -1   2  20       33.27       32.04      4.52 o
   0   2  20       59.43       62.11      7.89 o
   1   2  20       44.70       46.09      3.19 o
   2   2  20        8.03       10.50      2.15 o
   3   2  20       17.96       15.53      1.74 o
   4   2  20        0.10        0.06      1.26 o
   5   2  20       33.79       34.65      5.15 o
  -7   1  21        0.99        0.89      0.95 o
  -6   1  21        0.27        0.81      0.99 o
  -5   1  21        9.21        6.98      0.92 o
  -4   1  21        0.49        1.13      1.05 o
  -3   1  21        9.84       11.99      1.78 o
  -2   1  21      108.12      114.04      7.71 o
  -1   1  21        1.68        2.05      1.01 o
   0   1  21      100.37      109.42      7.05 o
   1   1  21       57.17       62.20      3.65 o
   2   1  21       46.13       43.44      2.85 o
   3   1  21       28.49       25.49      1.72 o
   4   1  21       97.85       94.59      6.73 o
   5   1  21        7.81       10.80      1.27 o
   6   1  21       18.65       17.48      1.16 o
  -5   2  21       31.76       31.72      5.94 o
  -4   2  21        0.81       -1.34      1.00 o
  -3   2  21        6.83        6.76      1.25 o
  -2   2  21        3.67        4.88      1.22 o
  -1   2  21       20.99       21.40      7.02 o
   0   2  21      193.62      214.37     18.14 o
   1   2  21       37.74       39.38      3.84 o
   2   2  21        7.44        9.48      1.15 o
   3   2  21       19.27       15.89      1.07 o
   4   2  21        0.37        3.44      1.65 o
  -7   0  22        1.41        1.99      1.83 o
  -6   0  22      144.28      163.97     41.84 o
  -5   0  22       45.27       58.33      7.81 o
  -4   0  22        1.09        1.30      1.24 o
  -3   0  22       23.18       25.60      2.23 o
  -2   0  22       72.24       77.80      6.35 o
  -1   0  22      118.92      128.81     20.93 o
   0   0  22       12.00       14.97      1.62 o
   1   0  22        1.02        3.76      1.27 o
   2   0  22       53.58       64.64      6.72 o
   3   0  22       28.62       23.08      1.75 o
   4   0  22       39.14       30.92      1.80 o
   5   0  22       21.58       19.98      1.39 o
   6   0  22        4.35        5.93      4.93 o
  -6   1  22        5.19        1.91      1.07 o
  -5   1  22       29.83       25.60      2.87 o
  -4   1  22        1.73        3.20      1.09 o
  -3   1  22        1.48        2.38      0.94 o
  -2   1  22        0.25       -0.42      1.06 o
  -1   1  22      218.79      231.12     15.63 o
   0   1  22       67.08       75.30      4.68 o
   1   1  22       15.86       16.46      1.47 o
   2   1  22       11.36        9.00      1.03 o
   3   1  22       73.50       79.96      4.46 o
   4   1  22       10.29       11.68      1.45 o
   5   1  22        0.09        1.20      1.23 o
   6   1  22        0.28        1.05      1.03 o
  -4   2  22        9.99        7.70      1.30 o
  -3   2  22        0.05       -1.57      0.99 o
  -2   2  22        0.63        0.81      1.21 o
  -1   2  22       17.71       16.59      4.06 o
   0   2  22        3.09        4.71      2.17 o
   1   2  22        0.92        1.41      1.06 o
   2   2  22        0.13        1.38      2.30 o
   3   2  22        4.13        4.52      1.11 o
  -5   1  23        0.90        1.05      1.08 o
  -4   1  23       28.57       26.73      2.18 o
  -3   1  23       74.97       88.09      9.01 o
  -2   1  23        0.01        0.52      1.05 o
  -1   1  23       26.71       25.81      1.62 o
   0   1  23       32.26       33.29      3.01 o
   1   1  23        1.95        1.51      1.12 o
   2   1  23        1.14        3.20      1.00 o
   3   1  23        0.16        3.19      1.01 o
   4   1  23       51.49       50.70      3.68 o
   5   1  23       29.99       22.69      2.34 o
  -3   2  23        8.60        7.38      1.27 o
  -2   2  23        3.70        2.29      1.03 o
  -1   2  23       66.78       61.20     15.08 o
   0   2  23       17.66       14.18      2.37 o
   1   2  23        3.40        4.09      1.04 o
   2   2  23        2.16        2.85      1.14 o
  -5   0  24        0.26       -1.26      1.55 o
  -4   0  24       10.91       18.29      6.09 o
  -3   0  24       10.48        8.36      1.17 o
  -2   0  24        4.54        3.67      1.61 o
  -1   0  24       45.48       44.73      4.68 o
   0   0  24       64.67       63.62      9.85 o
   1   0  24        0.04       -1.51      2.50 o
   2   0  24        0.33        1.57      1.32 o
   3   0  24       57.80       59.74      4.99 o
   4   0  24       14.10       14.85      1.33 o
  -4   1  24       52.92       54.89      6.27 o
  -3   1  24        0.68        1.62      1.19 o
  -2   1  24        1.87        2.77      0.91 o
  -1   1  24        3.88        5.17      1.15 o
   0   1  24       23.76       26.17      2.32 o
   1   1  24       10.14        9.15      1.12 o
   2   1  24        2.46        4.32      1.14 o
   3   1  24        3.50        3.04      0.81 o
   4   1  24        4.31        1.50      0.85 o
  -3   1  25       22.14       24.68      3.27 o
  -2   1  25       13.89       12.73      2.55 o
  -1   1  25       15.02       19.40      3.34 o
   0   1  25       45.24       57.67      6.13 o
   1   1  25        7.52        7.08      0.99 o
   2   1  25        4.69        2.85      0.91 o
  -2   0  26        0.58        5.30      1.62 o
  -1   0  26        2.71        2.62      1.61 o
   0   0  26        1.55        3.43      1.38 o
   1   0  26       44.87       55.71     15.48 o
   2   0  26       25.03       22.46      5.87 o
 
